# Supplementary material for: Risk of Lymphedema and Death after Lymph Node Dissection with Neoadjuvant and Adjuvant Treatments in Patients with Breast Cancer: An Eight-Year Nationwide Cohort Study
Source: Healthcare (Basel). 2023 Jun 23;11(13):1833. doi: 10.3390/healthcare11131833 (PMC10340475; doi:10.3390/healthcare11131833)
Supplement: Supplementary file 1 [file healthcare-11-01833-s001.zip]

Archive with 1 entries (1 files):
- healthcare-2456132-supplementary.pdf
